# Supplementary material for: Sustainable Absorbent Pads from Polybutylene Adipate Terephthalate/Thermoplastic Starch Films Combined with Hairy Basil (Ocimum basilicum) Powder to Enhance Meat Shelf Life
Source: Foods. 2025 Apr 26;14(9):1525. doi: 10.3390/foods14091525 (PMC12071910; doi:10.3390/foods14091525)
Supplement: Supplementary file 1 [file foods-14-01525-s001.zip]

Archive with 1 entries (1 files):
- foods-3593800-supplementary.pdf
